# Supplementary material for: Dibarium tricadmium bis­muthide(-I,-III) oxide, Ba2Cd3−δBi3O
Source: Acta Crystallogr Sect E Struct Rep Online. 2010 Nov 17;66(Pt 12):i81. doi: 10.1107/S1600536810046283 (PMC3011431; doi:10.1107/S1600536810046283)
Supplement: Supplementary file 2 [file e-66-00i81-Isup2.hkl]

# 
# h,k,l, Fc-squared, Fo-squared, sigma(Fo-squared) and status flag 
# 
data_I
_shelx_title ' Ba~2~Cd~3-\d~Bi~3~O~2~ in I4/mmm' 
_shelx_refln_list_code          4 
_shelx_F_calc_maximum     1369.60 
_exptl_crystal_F_000      1890.19 
_reflns_d_resolution_high  0.7519 
 
loop_ 
 _symmetry_equiv_pos_as_xyz 
 'x, y, z' 
 '-x, -y, z' 
 '-y, x, z' 
 'y, -x, z' 
 '-x, y, -z' 
 'x, -y, -z' 
 'y, x, -z' 
 '-y, -x, -z' 
 'x+1/2, y+1/2, z+1/2' 
 '-x+1/2, -y+1/2, z+1/2' 
 '-y+1/2, x+1/2, z+1/2' 
 'y+1/2, -x+1/2, z+1/2' 
 '-x+1/2, y+1/2, -z+1/2' 
 'x+1/2, -y+1/2, -z+1/2' 
 'y+1/2, x+1/2, -z+1/2' 
 '-y+1/2, -x+1/2, -z+1/2' 
 '-x, -y, -z' 
 'x, y, -z' 
 'y, -x, -z' 
 '-y, x, -z' 
 'x, -y, z' 
 '-x, y, z' 
 '-y, -x, z' 
 'y, x, z' 
 '-x+1/2, -y+1/2, -z+1/2' 
 'x+1/2, y+1/2, -z+1/2' 
 'y+1/2, -x+1/2, -z+1/2' 
 '-y+1/2, x+1/2, -z+1/2' 
 'x+1/2, -y+1/2, z+1/2' 
 '-x+1/2, y+1/2, z+1/2' 
 '-y+1/2, -x+1/2, z+1/2' 
 'y+1/2, x+1/2, z+1/2' 
 
_cell_length_a     4.7396 
_cell_length_b     4.7396 
_cell_length_c    43.6014 
_cell_angle_alpha  90.000 
_cell_angle_beta   90.000 
_cell_angle_gamma  90.000 
 
_shelx_F_squared_multiplier     1.000 
 
loop_ 
 _refln_index_h 
 _refln_index_k 
 _refln_index_l 
 _refln_F_squared_calc 
 _refln_F_squared_meas 
 _refln_F_squared_sigma 
 _refln_observed_status 
   1   1   0    99118.95   106438.26   1779.29 o 
   0   2   0  1875814.63  1814617.13  17596.15 o 
   2   2   0  1267134.13  1212112.25  24303.44 o 
   1   3   0    54436.46    59716.98   1392.07 o 
   3   3   0    37608.76    39454.02   2403.51 o 
   0   4   0   693231.75   742249.63  11192.69 o 
   2   4   0   533353.13   538282.19   7128.62 o 
   4   4   0   272270.91   274426.97   6741.45 o 
   1   5   0    26135.13    23159.38   1544.43 o 
   3   5   0    20989.46    19962.94   1324.51 o 
   0   6   0   231339.02   219934.67   7642.35 o 
   0   1   1      167.05      329.82    170.68 o 
   1   2   1      520.56      636.93    152.08 o 
   0   3   1      425.74     1103.37    258.62 o 
   2   3   1      121.67      379.59    279.10 o 
   1   4   1     1738.28     1909.59    357.17 o 
   3   4   1      438.66     1123.82    398.90 o 
   0   5   1     1166.62      831.48    458.96 o 
   2   5   1      606.92      910.10    478.04 o 
   1   6   1     1981.48     1905.70    752.07 o 
   0   0   2    15202.79       -1.87     91.84 o 
   1   1   2    71610.31    77062.20   1005.30 o 
   0   2   2    16252.28    16340.39    622.31 o 
   2   2   2    15710.30    18251.63    770.97 o 
   1   3   2    23640.04    26123.42    669.94 o 
   3   3   2     8586.60     8429.38    882.96 o 
   0   4   2    13319.89    14696.14   1054.37 o 
   2   4   2    11284.30    13323.47    757.44 o 
   4   4   2     6808.78     7926.32    777.98 o 
   1   5   2     3798.58     2664.38    449.59 o 
   3   5   2     1360.09     1424.85    487.78 o 
   0   6   2     6917.33     9896.12   1062.63 o 
   0   1   3     8218.31     7770.28    299.41 o 
   1   2   3     6596.91     6379.79    315.28 o 
   0   3   3    10212.48    10694.59    570.84 o 
   2   3   3     7929.39     6830.83    502.86 o 
   1   4   3     3471.04     3095.96    423.21 o 
   3   4   3     3882.15     3067.76    453.76 o 
   0   5   3     8386.13     9913.94    974.35 o 
   2   5   3     6537.00     7242.06    607.36 o 
   1   6   3     1236.53     2668.03   1285.62 o 
   0   0   4    15048.18    12305.75    750.68 o 
   1   1   4    15765.87    17350.62    478.22 o 
   0   2   4    17248.29    17097.71    553.83 o 
   2   2   4    17922.53    17449.51    759.32 o 
   1   3   4    14605.18    14794.54    550.75 o 
   3   3   4    11641.23    11627.24   1048.54 o 
   0   4   4    16237.87    17138.64   1117.89 o 
   2   4   4    15709.72    15812.33    795.09 o 
   4   4   4    13010.75    13170.16   1000.13 o 
   1   5   4     9637.20    10850.24    717.99 o 
   3   5   4     6787.41     7697.10    527.34 o 
   0   6   4    10597.35    12555.20   1247.09 o 
   0   1   5    69565.07    69937.43    880.02 o 
   1   2   5    64520.15    64697.85    848.18 o 
   0   3   5    45432.65    46830.75   1104.70 o 
   2   3   5    43388.64    43060.55   1015.89 o 
   1   4   5    50721.82    50073.96   1221.75 o 
   3   4   5    34391.49    34527.52   1348.32 o 
   0   5   5    22483.98    24271.55   1438.46 o 
   2   5   5    21432.49    21786.60   1131.18 o 
   1   6   5    29737.04    34686.23   1586.93 o 
   0   0   6    29176.44    22778.59   1145.72 o 
   1   1   6   344458.84   361607.47   4213.33 o 
   0   2   6    21277.93    20452.29    576.30 o 
   2   2   6    15626.98    15609.92    685.49 o 
   1   3   6   156398.92   164346.95   1624.15 o 
   3   3   6    85446.85    86434.34   2331.29 o 
   0   4   6     8693.25     8750.36    833.71 o 
   2   4   6     6082.21     6037.02    504.85 o 
   4   4   6     2170.34     1284.72    778.51 o 
   1   5   6    53553.39    51309.07   1589.76 o 
   3   5   6    33343.61    33853.53   1488.57 o 
   0   6   6     2206.71     4200.78   1748.08 o 
   0   1   7    26640.40    26232.63    544.81 o 
   1   2   7    16359.05    17473.45    478.44 o 
   0   3   7     3349.77     4089.37    452.43 o 
   2   3   7     2667.22     3213.09    407.40 o 
   1   4   7     6949.91     7128.29    530.18 o 
   3   4   7     1841.62     2727.52    558.09 o 
   0   5   7      282.41     1170.53    558.20 o 
   2   5   7      164.62      -70.00    428.99 o 
   1   6   7     3467.07     3630.71    570.29 o 
   0   0   8    27074.18    22368.48   1360.75 o 
   1   1   8   887865.00   901099.00   6802.79 o 
   0   2   8    10409.22    11408.97    450.70 o 
   2   2   8     4190.95     5426.18    547.07 o 
   1   3   8   432759.63   447200.50   3161.75 o 
   3   3   8   252920.63   256756.11   4267.84 o 
   0   4   8      640.52      737.47    496.39 o 
   2   4   8      143.70      317.37    312.64 o 
   4   4   8      229.55      884.39    803.04 o 
   1   5   8   164448.53   175198.58   2863.23 o 
   3   5   8   107772.44   111966.40   2452.87 o 
   0   6   8      125.13     2411.18    928.20 o 
   0   1   9   490451.81   503654.88   3789.01 o 
   1   2   9   295114.84   308734.56   2148.61 o 
   0   3   9   233333.36   244917.77   2861.85 o 
   2   3   9   164980.36   175121.63   2078.22 o 
   1   4   9   102111.59   106107.48   1585.68 o 
   3   4   9    69791.30    70633.79   1692.59 o 
   0   5   9    93937.20    88818.52   2595.63 o 
   2   5   9    73079.77    71694.71   1838.83 o 
   1   6   9    29489.76    28514.16   3793.37 o 
   0   0  10    61837.14    51618.89   2111.94 o 
   1   1  10    24532.98    25587.61    730.63 o 
   0   2  10    43944.66    44022.77    817.05 o 
   2   2  10    33167.11    33835.23   1111.91 o 
   1   3  10    12020.43    13027.76    585.14 o 
   3   3  10     8124.57     9248.17    821.97 o 
   0   4  10    20222.16    20709.83   1303.27 o 
   2   4  10    15519.15    15185.31    795.27 o 
   4   4  10     7756.91     7630.95   1208.69 o 
   1   5  10     5534.82     5760.98    558.31 o 
   3   5  10     4796.96     4433.36    720.72 o 
   0   6  10     7400.27     7870.24   1612.74 o 
   0   1  11    12062.36    11554.06    461.03 o 
   1   2  11     5299.38     5680.59    318.47 o 
   0   3  11      706.05     1104.54    309.72 o 
   2   3  11      241.11      -47.72    316.34 o 
   1   4  11      638.43      674.05    329.70 o 
   3   4  11        0.72      490.46    475.52 o 
   0   5  11      730.23     1700.05    510.21 o 
   2   5  11      651.48      514.71    383.44 o 
   1   6  11       16.64      855.19    718.44 o 
   0   0  12   168889.03   153923.30   4271.29 o 
   1   1  12    38684.96    37258.04    866.07 o 
   0   2  12   123266.59   123676.99   1534.74 o 
   2   2  12    97115.09   101560.96   1995.42 o 
   1   3  12    32772.92    32200.32    844.33 o 
   3   3  12    27588.89    26329.12   1473.02 o 
   0   4  12    65205.05    64095.99   2003.29 o 
   2   4  12    53197.48    50554.08   1270.82 o 
   4   4  12    30529.92    30648.78   1763.95 o 
   1   5  12    21640.10    21758.97   1211.61 o 
   3   5  12    18465.74    17684.97   1087.64 o 
   0   6  12    27874.45    21502.61   3193.62 o 
   0   1  13    38318.03    36437.84    748.54 o 
   1   2  13    18984.49    18196.13    494.07 o 
   0   3  13    18977.41    20863.58    788.64 o 
   2   3  13    11016.46    11793.61    686.74 o 
   1   4  13     2807.30     1826.42    340.60 o 
   3   4  13     2340.27     2275.94    363.69 o 
   0   5  13     8143.89     6167.73    772.01 o 
   2   5  13     5470.27     5682.87    596.41 o 
   1   6  13       84.39    -1122.64   1122.64 o 
   0   0  14   190887.67   176497.97   4330.09 o 
   1   1  14   295184.00   299124.81   2831.57 o 
   0   2  14   106803.58   107557.53   1478.09 o 
   2   2  14    64935.04    67453.20   1689.29 o 
   1   3  14   173813.08   170043.86   1858.79 o 
   3   3  14   109217.13   106136.30   2535.25 o 
   0   4  14    28534.45    27513.84   1533.11 o 
   2   4  14    19073.81    17373.89    856.89 o 
   4   4  14     6446.55     7707.99    732.57 o 
   1   5  14    74937.26    76557.66   1999.89 o 
   3   5  14    50112.30    48518.48   1855.47 o 
   0   6  14     5699.60     2525.34   1215.56 o 
   0   1  15    95578.78    94234.18   1286.34 o 
   1   2  15    70480.81    73073.40    935.26 o 
   0   3  15    36450.17    37846.18   1106.11 o 
   2   3  15    31128.40    30615.32   1116.72 o 
   1   4  15    39406.34    37508.89   1075.98 o 
   3   4  15    21256.19    21469.35   1029.26 o 
   0   5  15     8862.06     8443.84   1361.43 o 
   2   5  15     8568.50     7348.64    623.95 o 
   1   6  15    20277.41    17012.04   1617.43 o 
   0   0  16    79534.02    76013.82   2834.49 o 
   1   1  16   193363.47   195160.77   2095.60 o 
   0   2  16    58360.67    55268.67   1070.21 o 
   2   2  16    45051.84    43492.25   1401.28 o 
   1   3  16    78672.99    79241.30   1248.21 o 
   3   3  16    37408.68    37300.27   1679.61 o 
   0   4  16    29506.15    29946.86   1613.48 o 
   2   4  16    23404.04    23477.73    989.40 o 
   4   4  16    12141.78    10784.27   1027.62 o 
   1   5  16    21144.20    17583.30   1048.87 o 
   3   5  16    11702.75    12402.61   1045.89 o 
   0   1  17   348632.06   337286.44   3081.08 o 
   1   2  17   269499.97   268921.78   2253.96 o 
   0   3  17   191320.84   192085.19   2845.43 o 
   2   3  17   159521.48   157915.64   2189.27 o 
   1   4  17   150958.67   151209.70   2204.27 o 
   3   4  17    99026.19   101331.76   2067.50 o 
   0   5  17    79917.14    79637.03   2800.72 o 
   2   5  17    70182.60    69716.46   1991.89 o 
   0   0  18    24155.97    27769.44   1892.05 o 
   1   1  18    43451.87    44740.87   1038.72 o 
   0   2  18    12562.09    13226.73    628.27 o 
   2   2  18     6733.30     8484.18    797.17 o 
   1   3  18    14973.72    16514.41    693.63 o 
   3   3  18     7145.30     8826.83    890.35 o 
   0   4  18     2130.60     2280.35    606.60 o 
   2   4  18     1057.15      577.35    305.30 o 
   4   4  18      138.39      439.95    839.66 o 
   1   5  18     3628.13     3987.70    541.96 o 
   3   5  18     2473.03      161.28    907.28 o 
   0   1  19    30134.17    29781.17    952.26 o 
   1   2  19    19097.59    19198.37    624.39 o 
   0   3  19    18808.72    19491.04    986.01 o 
   2   3  19    13003.70    12728.96    746.69 o 
   1   4  19     6105.32     6150.91    499.48 o 
   3   4  19     4948.35     5664.50    544.96 o 
   0   5  19     9438.04     8583.29    989.66 o 
   2   5  19     7064.15     6503.55    625.17 o 
   0   0  20     1454.12     1741.43    818.72 o 
   1   1  20   195695.31   194782.77   2403.42 o 
   0   2  20      513.26      254.32    312.81 o 
   2   2  20      229.06      296.00    406.16 o 
   1   3  20    87056.26    86788.85   1434.29 o 
   3   3  20    43949.26    43981.25   2017.64 o 
   0   4  20      111.83      525.26    442.97 o 
   2   4  20       89.75      -21.70    365.72 o 
   4   4  20       43.25     1057.04   1115.14 o 
   1   5  20    25412.99    21560.09   1230.58 o 
   3   5  20    14317.39    11332.67   2329.62 o 
   0   1  21    52378.02    52160.91   1099.48 o 
   1   2  21    40376.27    40697.84    887.40 o 
   0   3  21    47511.64    46491.50   1655.97 o 
   2   3  21    37466.29    34865.77   1165.88 o 
   1   4  21    20630.34    19516.47    911.42 o 
   3   4  21    19700.01    18707.79    955.22 o 
   0   5  21    34443.50    32489.96   2225.82 o 
   2   5  21    27815.01    27337.07   1450.54 o 
   0   0  22   723846.69   741759.25  12219.64 o 
   1   1  22     7025.63     6888.44    570.01 o 
   0   2  22   504022.31   504894.63   5296.91 o 
   2   2  22   365918.56   371203.94   4855.77 o 
   1   3  22     3912.53     4094.49    454.70 o 
   3   3  22     2158.45     2142.46    765.10 o 
   0   4  22   212803.78   204037.78   3962.78 o 
   2   4  22   165622.02   156263.73   2472.29 o 
   1   5  22     1485.52     2201.09    448.86 o 
   3   5  22      823.65    -1735.50   2076.61 o 
   0   1  23    43233.76    42676.48   1232.97 o 
   1   2  23    24100.31    24308.32    824.88 o 
   0   3  23    24254.20    21793.70   1294.92 o 
   2   3  23    15333.43    14976.25    842.34 o 
   1   4  23     5197.85     4303.54    513.72 o 
   3   4  23     4357.74     4652.64    719.85 o 
   0   5  23    11774.00     9976.94   1121.92 o 
   2   5  23     8384.43     7140.88    529.18 o 
   0   0  24      694.47     2310.31   1080.91 o 
   1   1  24   108226.87   111446.70   1865.14 o 
   0   2  24      582.29     1150.23    455.88 o 
   2   2  24      483.14     1345.21    444.40 o 
   1   3  24    54292.18    54609.94   1214.87 o 
   3   3  24    29928.37    31003.85   1938.27 o 
   0   4  24      353.59     -279.84    522.25 o 
   2   4  24      306.05      315.31    418.60 o 
   1   5  24    18657.54    15602.35    936.21 o 
   0   1  25    15334.68    14778.70    879.76 o 
   1   2  25    14289.52    13036.22    663.80 o 
   0   3  25    18386.74    17924.51   1293.24 o 
   2   3  25    15887.11    14445.44    824.91 o 
   1   4  25    10190.34    10319.08    715.56 o 
   3   4  25    10005.17     9359.38    629.64 o 
   0   5  25    15359.59    17503.06   1537.23 o 
   2   5  25    12755.66    11708.12    811.65 o 
   0   0  26   146264.14   150572.83   4465.84 o 
   1   1  26   113156.18   112377.25   2098.82 o 
   0   2  26   113978.52   115492.05   2334.56 o 
   2   2  26    92526.20    92042.24   2417.63 o 
   1   3  26    73038.02    72105.53   1418.34 o 
   3   3  26    48648.82    45316.73   2296.32 o 
   0   4  26    63885.47    68149.88   2338.43 o 
   2   4  26    55086.18    59430.27   1608.01 o 
   1   5  26    34763.64    34775.16   1471.39 o 
   0   1  27    10853.69    10762.56    794.00 o 
   1   2  27    14089.27    14207.64    755.40 o 
   0   3  27    10120.72     7385.41    905.88 o 
   2   3  27    11577.17    10562.77    704.57 o 
   1   4  27    16985.24    16837.01    958.42 o 
   3   4  27    12371.47    12330.16    768.52 o 
   0   5  27     6692.18     8702.67    822.50 o 
   2   5  27     6987.08     6936.72    999.04 o 
   0   0  28   189808.56   198670.28   5227.08 o 
   1   1  28    30794.70    29890.34   1419.96 o 
   0   2  28   133281.31   133575.45   2618.95 o 
   2   2  28    96565.07    97511.04   2685.07 o 
   1   3  28    17191.99    15997.65    800.94 o 
   3   3  28    10065.89    10834.47   1182.87 o 
   0   4  28    55464.36    56657.59   2258.19 o 
   2   4  28    42247.98    43374.46   1481.87 o 
   1   5  28     6823.75     5574.29    699.32 o 
   0   1  29   112741.30   108541.59   3611.94 o 
   1   2  29    86850.43    88593.31   1549.05 o 
   0   3  29    51316.51    49826.84   2123.05 o 
   2   3  29    42424.43    41568.00   1396.12 o 
   1   4  29    46979.89    45798.92   1645.62 o 
   3   4  29    26339.47    24833.75   1257.25 o 
   0   5  29    14162.58    10649.35    883.88 o 
   2   5  29    12829.96     9050.25   1633.65 o 
   0   0  30   106028.59   110238.91   3854.38 o 
   1   1  30   106115.62    98236.03   2845.30 o 
   0   2  30    83017.28    83165.05   2366.34 o 
   2   2  30    65887.30    62951.91   2195.52 o 
   1   3  30    52483.45    51392.71   1447.83 o 
   3   3  30    27969.57    30568.77   2277.02 o 
   0   4  30    43989.37    42193.62   2020.06 o 
   2   4  30    35577.81    32461.59   1434.76 o 
   1   5  30    16898.11    16950.67   1222.13 o 
   0   1  31    66047.11    64353.00   2248.75 o 
   1   2  31    44493.08    43929.86   1337.59 o 
   0   3  31    41248.48    41563.18   2075.39 o 
   2   3  31    29620.54    26817.48   1196.03 o 
   1   4  31    16098.38    14280.03    885.73 o 
   3   4  31    12417.78    11644.73   1040.90 o 
   0   5  31    20532.51    18428.62   1592.98 o 
   0   0  32   126954.22   122970.03   4961.58 o 
   1   1  32    54007.18    56022.38   1914.90 o 
   0   2  32    90506.65    87107.45   2809.80 o 
   2   2  32    66340.34    67494.42   2392.28 o 
   1   3  32    31791.96    31029.85   1300.91 o 
   3   3  32    21327.51    19567.93   1514.09 o 
   0   4  32    38929.42    39534.43   2002.67 o 
   2   4  32    30030.36    30885.16   1454.96 o 
   1   5  32    14596.13    12823.78   1448.54 o 
   0   1  33     7677.05     6481.25    778.42 o 
   1   2  33     5928.86     5293.16    516.05 o 
   0   3  33     2642.31     2456.85    670.96 o 
   2   3  33     2195.58     1920.02    419.20 o 
   1   4  33     3097.94     3060.52    501.00 o 
   3   4  33     1324.89     2486.75   1114.57 o 
   0   5  33      347.43     2384.42   1847.95 o 
   0   0  34    82585.07    87709.27   4194.15 o 
   1   1  34    26253.81    25802.12   1776.93 o 
   0   2  34    72495.75    68211.23   2353.08 o 
   2   2  34    62982.44    59940.54   2397.26 o 
   1   3  34    25782.68    25204.02   1239.09 o 
   3   3  34    23584.60    20967.54   1536.24 o 
   0   4  34    47888.89    50612.42   2156.29 o 
   2   4  34    40888.70    42870.54   1782.66 o 
   0   1  35      212.83      639.07    504.84 o 
   1   2  35      454.89      285.43    376.76 o 
   0   3  35        0.12     -563.12    563.12 o 
   2   3  35       40.07     -392.12    392.12 o 
   1   4  35      984.92     1840.97    497.75 o 
   0   0  36    31075.37    30192.10   2932.97 o 
   1   1  36   191385.22   183790.06   3571.96 o 
   0   2  36    17638.45    15185.70   1389.84 o 
   2   2  36    10013.29    11509.11   1274.61 o 
   1   3  36   131754.91   131355.06   2494.41 o 
   3   3  36    92129.14    94037.80   4235.91 o 
   0   4  36     3435.45     2088.19    889.70 o 
   2   4  36     1861.27     1288.37    643.45 o 
   0   1  37    14084.48    12849.67   1032.96 o 
   1   2  37     8709.10     8259.35    678.10 o 
   0   3  37    10717.97    11416.45   1266.54 o 
   2   3  37     7075.29     7011.77    578.61 o 
   1   4  37     2053.83     3146.30    484.96 o 
   0   0  38     9030.17     8634.77   1615.44 o 
   1   1  38   211692.56   203828.89   4047.77 o 
   0   2  38     6716.96     5322.86    874.45 o 
   2   2  38     5297.89     6196.83    925.43 o 
   1   3  38   124351.77   124704.54   2917.23 o 
   3   3  38    77550.96    77408.53   2853.30 o 
   0   4  38     3452.72     1904.60    711.29 o 
   2   4  38     3105.50     1223.10    990.81 o 
   0   1  39    34704.33    34492.32   1846.50 o 
   1   2  39    27911.14    25883.56   1222.64 o 
   0   3  39    17566.75    19488.10   1627.29 o 
   2   3  39    14909.67    17578.81    962.50 o 
   1   4  39    16278.92    15519.04    842.17 o 
   0   0  40     2741.82     2449.95   1232.13 o 
   1   1  40      805.25      793.75    553.22 o 
   0   2  40     1554.01      710.76    616.51 o 
   2   2  40      977.46      -66.42    570.91 o 
   1   3  40      279.88     -480.08    480.08 o 
   3   3  40      143.36     -375.43    837.33 o 
   0   4  40      652.83     1935.78    789.29 o 
   2   4  40      636.39    -1510.60   1962.28 o 
   0   1  41    37266.99    35109.79   1964.75 o 
   1   2  41    25914.52    23161.91   1247.28 o 
   0   3  41    23111.63    21082.53   1823.80 o 
   2   3  41    16877.43    15570.59    934.52 o 
   1   4  41     9981.76    10777.42   1419.86 o 
   0   0  42      232.58      164.86    744.81 o 
   1   1  42    54892.50    56394.98   2100.58 o 
   0   2  42      183.76      469.02    603.81 o 
   2   2  42      135.51     -575.53    575.53 o 
   1   3  42    31964.38    32567.02   1622.48 o 
   0   4  42       87.66    -1225.66   1225.66 o 
   0   1  43    14503.26    14417.18   1216.71 o 
   1   2  43    12931.22    12424.50   1199.67 o 
   0   3  43    17231.94    19174.87   1594.76 o 
   2   3  43    14692.92    13008.33    757.37 o 
   1   4  43     8558.98    10796.92   2111.56 o 
   0   0  44   198556.02   214957.34   6984.39 o 
   1   1  44     5057.46     4872.45    722.96 o 
   0   2  44   158566.94   175564.81   4446.09 o 
   2   2  44   127979.55   128795.27   4173.65 o 
   1   3  44     2129.10     1520.06    540.86 o 
   0   4  44    86872.97    82638.35  19686.52 o 
   0   1  45     5956.88     5105.87    696.78 o 
   1   2  45     7419.21     7066.09    638.72 o 
   0   3  45     4741.64     3332.98    815.29 o 
   2   3  45     5468.98     3679.02   1765.30 o 
   0   0  46    55067.07    63905.24   3439.83 o 
   1   1  46     3150.85     3876.14   1083.46 o 
   0   2  46    42567.73    47102.98   2419.69 o 
   2   2  46    33229.32    35712.59   2236.37 o 
   1   3  46     2398.00     2540.67    755.08 o 
   0   1  47    12663.27    11787.36   1001.79 o 
   1   2  47     9857.49     9260.47    928.91 o 
   0   3  47     5744.35     6654.90   1487.51 o 
   2   3  47     4743.49     7669.85   2848.57 o 
   0   0  48    25171.95    28286.54   6586.85 o 
   1   1  48    32265.13    33604.45   2156.32 o 
   0   2  48    20338.14    20415.82   1621.48 o 
   2   2  48    16858.46    17356.82   1427.47 o 
   1   3  48    19177.01    19064.03   2705.16 o 
   0   1  49     5613.71     6516.14    703.25 o 
   1   2  49     6303.55     7817.34    995.28 o 
   0   3  49     4342.12     8026.29   1742.67 o 
   0   0  50    68878.77    66677.09   4441.65 o 
   1   1  50     4129.01     6579.81    769.39 o 
   0   2  50    51556.27    47639.79   2411.00 o 
   2   2  50    39065.42    38576.50   3793.37 o 
   1   3  50     3370.41     2449.57   3615.32 o 
   0   1  51    15683.12    20220.49   1970.06 o 
   1   2  51    14043.67    16978.91   1153.96 o 
   0   3  51     8337.54    19748.37   3390.41 o 
   0   0  52    16457.32    10515.68   1469.99 o 
   1   1  52    46116.88    49893.44   2152.29 o 
   0   2  52    14563.91    16920.65   1295.23 o 
   0   1  53    40002.80    41359.46   1942.60 o 
   1   2  53    32499.89    39602.71   4152.66 o 
   0   0  54      275.47     2442.07   1251.96 o 
   1   1  54     2900.49     3413.36    904.25 o 
   0   2  54      367.11      326.24   1632.31 o 
   0   1  55    14282.66    19899.63   5014.29 o 
   1   1  56      140.03      158.45   1111.53 o 
                                                 
